# Supplementary material for: Influence of Soil Amendment Application on Growth and Yield of Hedysarum scoparium Fisch. et Mey and Avena sativa L. Under Saline Conditions in Dry-Land Regions
Source: Plants (Basel). 2025 Mar 9;14(6):855. doi: 10.3390/plants14060855 (PMC11945427; doi:10.3390/plants14060855)
Supplement: Supplementary file 1 [file plants-14-00855-s001.zip]

Archive with 1 entries (1 files):
- plants-3491627-supplementary.pdf
